# Supplementary material for: Artificial Intelligence-Guided Molecular Determinants of PI3K Pathway Alterations in Early-Onset Colorectal Cancer Among High-Risk Groups Receiving FOLFOX
Source: Biomedicines. 2025 Oct 27;13(11):2630. doi: 10.3390/biomedicines13112630 (PMC12650178; doi:10.3390/biomedicines13112630)
Supplement: Supplementary file 1 [file biomedicines-13-02630-s001.zip]

Archive with 1 entries (1 files):
- biomedicines-3859895-supplementary.pdf
